# Supplementary material for: Predicting the Need for Transition from Pediatric to Adult Pain Services: A Retrospective, Longitudinal Study Using the Electronic Persistent Pain Outcome Collaboration (ePPOC) Databases
Source: Children (Basel). 2023 Feb 10;10(2):357. doi: 10.3390/children10020357 (PMC9955863; doi:10.3390/children10020357)
Supplement: Supplementary file 1 [file children-10-00357-s001.zip]

Archive with 1 entries (1 files):
- children-2182545-supplementary.pdf
